# Supplementary material for: A system for inducible mitochondria-specific protein degradation in vivo
Source: Nat Commun. 2024 Feb 16;15:1454. doi: 10.1038/s41467-024-45819-6 (PMC10873288; doi:10.1038/s41467-024-45819-6)
Supplement: Supplementary file 4 — Source Data [file 41467_2024_45819_MOESM4_ESM.xlsx]

## Sheet: Fig 1c 
Figure 1c
CB3699	CB3713	CB3701	CB3714
0.783508	0.229042	0.163277	0.807268
0.797211	1.13566	0.85415	0.898853
1.20139	1.43492	1.10872	0.458677
0.11165	0.140923	0.604564	0.387673
0.931944	1.87978	1.19131	0.381696
0.251864	2.17103	0.819268	0.811488
0.859541	1.77105	0.774118	0.375998
0.833837	1.9717	0.902253	0.156047
1.04234	1.13693	1.50111	0.764393
0.585129	1.15372	0.734689	0.888449
0.832394	2.60157	1.41848	1.03548
0.723873	2.34109	0.842691	0.424441
0.688254	2.18778	1.15458	0.507803
0.172221	2.13184	0.797554	0.823231
0.70868	2.29365	1.28991	1.58499
1.65505	1.60021	1.73702	0.395633
0.732154	2.18486	1.46392	0.94533
0.58577	1.15494	1.79174	1.12321
1.08927	0.153935	1.31238	0.143161
1.05523	1.2967	1.62551	0.750351
0.772104	0.0981181	1.90022	0.225728
1.05926	1.09417	1.53791	0.976466
1.1596	0.778016	1.21059	0.389193
0.90966	0.338902	1.41355	0.745049
0.368336	3.55852	1.12181	0.130323
0.750557	1.81082	0.794173	0.34593
1.89623	2.08751	0.485763	0.86885
0.846608	1.86992	1.74076	0.511873
0.874034	0.819327	1.20338	0.57097
1.19996	1.34611	0.918912	0.370714
1.36619	2.40349	1.6061	0.6154
0.868294	1.34083	1.05378	0.167479
1.18813	1.32242	1.27554	1.02686
0.12807	0.934734	1.40051	1.08444
1.15973	1.26911	0.893609	0.688669
1.73549	0.147073	0.861219	0.13819
0.175393	2.04677	1.79585	0.159503
0.14574	1.25542	1.0609	0.236911
0.905474	2.01681	0.115414	0.466307
1.11926	1.44792	1.25428	0.664272
1.30045	2.35238	2.14589	0.11275
1.05156	1.7366	0.54426	0.433139
2.08038	2.05391	1.13228	0.717563
1.97845	2.40283	1.93608	1.68601
0.896062	3.62943	0.918429	0.318864
1.25709	0.911682	0.400624	0.605617
1.24927	2.21672	1.84313	0.660722
1.15649	0.160689	0.844193	0.206893
0.823986	2.93639	0.700376	0.81756
0.163603	2.71675	1.00936	1.07512
1.53615	0.571226	0.649367	0.367005
2.28788	3.3102	1.80681	0.189992
1.00959	0.152983	1.04308	0.273598
0.825869	1.95508	0.141706	0.310248
0.696862	1.92981	0.172791	0.132744
0.756313	2.46876	0.708819	0.114747
2.01955	0.21715	1.5107	0.0694516
1.94296	3.31361	0.142226	0.114021
1.07212	1.40128	1.53138	0.163104
0.80876	0.987882	1.69781	0.275254
1.22853	2.09911	0.138229	0.286579
1.18922	3.27786	1.1613	0.0926548
1.85202	0.15311	0.787582	0.317822
0.93276	0.985731	0.491668	0.123522
1.37109	4.0611	0.783112	0.108582
1.62811	0.163463	0.881666	0.304515
1.44261	1.01082	0.663457	0.169791
1.33481	1.23386	0.876209	0.237271
1.14464	0.509316	0.743826	0.240157
0.895066	0.975973	1.27719	0.193823
1.97694	0.929302	1.34322	0.328435
1.82726	1.48977	0.715166	0.235741
0.161093	0.887818	1.04425	0.0841603
1.56613	1.5406	1.44378	0.205315
0.712618	1.35835	0.935243	0.366315
1.87475	1.39626	1.16377	0.161811
0.151399	0.870532	0.606086	0.416151
1.60481	1.10377	0.9897	0.349758
1.1785	1.90278	1.06459	0.152905
0.826192	1.43152	1.43081	0.543886
0.737652	1.4128	1.77334	0.262344
1.13322	1.29856	1.98891	0.479659
1.38763	1.34563	0.809455	0.234639
0.901444	0.790017	0.841499	0.275416
0.712309	1.46604	1.02004	0.214454
0.844983	1.38758	0.753216	0.236348
1.09001	1.49941	1.28621	0.32287
1.59688	0.951795	0.885505	0.23339
0.164971	2.09286	0.696828	0.379863
0.990411	1.30241	0.324643	0.0770248
0.627038	1.04714	0.542519	0.17574
1.85062	1.79697	0.6486	0.165066
0.946731	2.08379	0.480081	0.230326
0.383375	0.652251	1.15595	0.298829
0.561974	1.91291	0.70615	0.209247
1.01284	0.177731	0.714776	0.428105
0.668699	1.13736	1.00639	0.0624496
1.25333	0.357171	1.62228	0.237135
0.825746	1.39388	0.910874	0.0806153
1.09129	2.20791	1.34353	0.379563
0.438029	1.4298	1.17501	0.261575
1.61318	1.67255	0.789184	0.164038
1.14187	1.56464	1.27442	0.249245
0.863846	1.48595	0.402539	0.469062
0.799117	1.43073	1.41931	0.286575
0.343179	1.21497	0.372996	0.388234
1.45416	1.04686	0.644795	0.249432
1.013	0.383102	0.960328	0.330453
0.463024	1.13208	0.666609	0.319244
1.74329	0.424136	0.814966	0.120298
0.240364	1.44993	1.10884	0.232072
0.650705	1.05636	0.348741	0.225185
1.42303	0.868206	0.603071	0.3181
0.432098	1.52601	0.737178	0.27321
0.372503	1.63768	1.09403	0.224329
0.228338	1.0776	1.08629	0.191533
1.1904	0.67513	0.911665	0.300486
1.47969	1.61905	1.50976	0.125541
1.07541	1.32349	0.942662	0.206864
1.42474	0.421598	0.939931	0.278887
0.691226	0.154629	2.01542	0.20134
1.37545	2.48501	1.39122	0.153124
1.67008	0.993813	1.60237	0.214086
0.870868	1.43787	1.69991	0.374182
1.04838	0.981238	1.07363	0.238644
1.40592	0.717653	1.25351	0.170964
0.94815	1.44349	0.80355	0.371428
1.20576	2.19402	0.775257	0.197597
0.935827	0.555062	1.39345	0.210982
1.10671	1.01537	1.80548	0.346788
1.53378	1.42987	1.37518	0.447281
1.55373	1.60162	1.91676	0.393157
1.9226	0.996695	0.678779	0.259905
0.947413	1.30797	1.24337	0.262037
1.9079	1.1238	1.71199	0.0980642
0.918551	0.127039	1.05531	0.310065
1.69955	0.752692	0.963142	0.339471
0.617015	0.932719	1.36297	0.333367
1.43296	1.19799	0.83417	0.22601
2.15536	0.927137	1.14381	0.187268
1.35915	0.805204	0.869858	0.15748
0.999863	1.54154	1.09129	0.552467
0.63895	0.672961	0.722249	0.242728
0.679487	1.06621	0.574065	0.200821
1.15383	1.20804	0.79894	0.511883
1.60941	1.29466	0.949849	0.515023
0.620572	0.984012	1.762	0.444006
0.558229	1.08504	0.724934	0.274008
0.463409	1.43322	0.727926	0.156869
0.770988	2.11571	1.12361	0.161366
1.0501	1.04832	0.842121	0.235483
0.623517	1.2054	0.821293	0.549864
1.04921	1.34695	0.971581	0.122062
0.916009	1.20103	0.802611	0.332282
0.731688	1.96644	0.465797	0.128989
1.30871	1.18831	0.667883	0.686535
1.57056	1.8089	0.794022	0.282079
0.993693	1.12633	1.07509	0.230084
1.08783	1.65582	0.992173	0.1586
1.05954	1.1867	2.01805	0.308484
1.21386	0.845711	0.618472	0.0629461
1.27615	1.31783	0.488936	0.225571
0.898922	0.924806	0.948479	0.178348
0.768486	0.522085	1.07834	0.220964
0.741119	1.34844	0.689981	0.251852
1.3805	0.765475	0.248302	0.464859
0.704555	1.36759	1.25425	0.532677
0.439199	1.26331	0.922862	0.126213
0.529169	1.32761	0.12329	0.168413
0.666054	1.74375	0.809552	0.222
0.588609	1.84509	0.204928	0.169049
0.655039	1.68246	0.338991	0.210482
1.04245	1.91297	0.902759	0.414306
0.643123	1.36392	0.425063	0.433646
0.523363	0.967373	0.988694	0.332855
1.01514	1.89299	1.24427	0.215742
0.875322	1.14768	2.68017	0.277806
0.58519	1.68926	0.697758	0.0893385
1.05622	1.35548	0.990629	0.26733
1.55588	1.15449	0.345892	0.270822
1.42515	1.08454	1.19612	0.225105
1.20323	2.14085	1.03569	0.163547
1.25253	1.01022	1.48968	0.214441
0.44409	0.146013	1.42037	0.215208
0.452332	0.62258	1.12627	0.310872
1.36823	1.61628	1.75948	0.116722
0.647924	0.98737	0.390605	0.334695
0.729988	1.43467	0.970676	0.287234
0.954215	2.81407	0.97148	0.188493
1.53159	0.953553	1.55253	0.244475
1.12167	0.65508	0.308074	0.272661
1.26391	0.933071	0.916974	0.300898
0.778805	1.45556	0.897343	0.36596
0.363517	1.53714	1.72912	0.195557
0.516173	1.37202	1.05049	0.240394
0.457097	0.5136	1.30383	0.270875
0.395679	1.27131	1.14016	0.197496
1.07655	1.93115	1.44798	0.255048
0.850632	1.67623	1.4359	0.157036
1.49968	0.476353	1.7109	0.144345
0.808874	0.629465	0.991996	0.165191
1.56347	0.704095	0.217295	0.352316
0.756912	0.537453	1.00367	0.153419
1.17474	0.822366	1.14258	0.277206
0.964127	0.973462	0.765795	0.170137
1.15014	1.12905	0.260768	0.245109
0.990933	1.21401	1.35586	0.291903
1.27691	0.801761	1.4027	0.123943
1.75261	0.797984	1.5263	0.417869
0.18704	1.23132	0.731532	0.161016
1.14905	0.361453	0.340673	0.298964
1.3676	1.54859	1.3276	0.230789
1.07232	0.939032	0.198185	0.255104
1.62055	1.42618	2.29681	0.238981
0.48391	0.956138	0.832847	0.349475
0.977619	1.49491	0.671349	0.196987
1.08357	1.76769	1.38549	0.178937
1.50589	0.315592	0.107668	0.443961
0.401817	0.888835	1.13289	0.276416
1.24742	0.61354	1.07902	0.111774
0.490924	1.17149	1.12782	0.23116
0.686952	0.388124	1.4539	0.131107
0.77576	1.0182	0.235524	0.135092
1.51799	1.5517	1.03696	0.151144
0.621123	0.894523	1.04237	0.28254
0.312479	1.03565	0.708366	0.181868
1.27577	1.09239	1.34385	0.183662
0.595037	1.98021	1.31648	0.25331
0.477663	0.51312	1.3345	0.258737
0.30429	1.29452	1.19916	0.24171
1.33088	0.206143	0.878548	0.165574
0.913515	1.86044	0.791466	0.359739
1.00014	1.22018	0.868984	0.170386
0.728861	1.49814	1.19223	0.37021
1.33912	1.15093	0.320561	0.215511
0.903631	0.611785	0.363538	0.434132
0.709255	1.27935	1.39452	0.0790658
1.29664	1.68527	1.04677	0.0663114
0.646142	0.936236	0.68154	0.270843
0.382863	2.11421	0.799438	0.257259
1.82503	1.43247	0.723636	0.0956263
1.21858	1.8703	0.416873	0.233572
0.255655	1.82919	0.988947	0.137539
0.84149	0.25915	0.793077	0.0773427
0.296348	1.15558	1.04973	0.280559
1.15294	0.971803	0.747442	0.115198
0.587552	0.501278	0.674307	0.206044
1.36776	1.18944	0.722488	0.179917
1.44738	0.890895	1.08986	0.288254
0.471279	1.24612	1.27832	0.199159
0.871023	2.48569	0.308003	0.218063
0.715546	1.38854	0.970702	0.45526
1.98159	0.800628	0.339551	0.250579
0.558844	0.458715	1.1581	0.185999
1.52901	0.940424	1.31026	0.230383
0.945296	0.651157	0.810576	0.154295
1.17498	1.15582	0.592294	0.215158
1.07205	0.204098	1.41935	0.159802
0.635073	0.781726	0.363005	0.286315
0.430062	1.9897	1.07177	0.244757
1.52738	1.8545	1.00428	0.102867
0.48081	1.4096	1.03643	0.116474
1.14335	1.22161	0.550245	0.228795
2.50569	0.146006	0.602823	0.210941
1.26749	0.590256	1.26089	0.249029
1.46591	1.30465	0.834088	0.233038
0.667807	1.38684	0.769098	0.03603
1.74049	1.12628	0.790246	0.2317
1.93283	0.933334	0.782664	0.203574
1.02239	1.43673	0.771498	0.107339
0.300666	0.129898	0.998674	0.180688
0.980957	0.777293	0.759848	0.173502
1.27234	1.1667	1.13993	0.243699
0.649869	1.47195	0.768973	0.247631
1.22636	1.73218	0.751201	0.620957
1.27439	1.40975	0.911307	0.184239
0.610179	0.473343	0.705961	0.319342
0.395074	0.685705	0.698723	0.207798
1.02887	0.692794	0.889856	0.153217
1.74148	0.814914	0.590264	0.220608
2.24549	0.658756	1.56163	0.0282453
0.904884	0.855545	1.08455	0.229995
1.35428	0.666347	1.03598	0.266977
0.78979	1.14809	0.805953	0.214236
0.596633	1.23183	0.773738	0.14537
1.60734	0.988688	1.24781	0.234972
0.752372	1.47572	0.888542	0.267428
1.73128	0.993687	0.681444	0.211125
1.47875	0.63955	0.487449	0.221902
0.480667	1.10009	1.10405	0.0321801
1.24934	1.57364	0.914747	0.228259
1.69375	1.43122	0.421925	0.141772
1.35185	1.16998	0.66507	0.218876
0.970428	1.71589	0.26693	0.156124
0.824344	1.1086	0.970418	0.11689
1.00374	0.352236	0.392502	0.207599
1.61839	0.0284071	0.324377	0.200268
1.2391	1.31935	0.809791	0.145256
1.6666	0.786726	1.11478	0.0707549
0.987968	0.435009	1.28633	0.310865
0.530289	0.585941	1.14847	0.14043
0.558683	1.29576	0.501605	0.157201
0.339998	0.532629	0.558819	0.140529
1.42368	0.0836995	1.2561	0.173194
0.791424	0.970223	0.97896	0.165988
0.860513	1.35317	1.12934	0.160936
1.39292	1.2312	1.17924	0.182811
1.75489	1.45202	0.695574	0.126868
0.995498	1.43653	0.808955	0.259535
1.83277	0.65365	0.704312	0.224083
0.694967	0.186551	0.608094	0.336626
1.12073	0.68632	0.743976	0.250968
0.234024	1.24044	1.38085	0.081887
0.79185	1.34169	1.11852	0.176662
1.51737	0.570476	1.05741	0.249565
2.55262	0.643848	0.451113	0.239028
1.09495	1.13862	0.613576	0.223703
2.06535	0.83875	0.851599	0.221357
1.72577	0.595748	0.898337	0.163785
1.86212	0.643311	0.54552	0.158206
0.729631	0.578275	0.381985	0.134258
1.57691	0.709453	0.391626	0.21011
0.578249	0.995295	1.58715	0.218923
1.1495	1.01143	0.435074	0.200501
0.758634	1.01821	0.732468	0.158301
0.953194	0.754709	0.618504	0.173264
1.27346	1.29816	1.44673	0.0454208
0.985992	0.511821	0.908892	0.181503
1.07877	1.61751	0.334761	0.145122
0.570407	1.59319	1.08926	0.253977
1.41697	1.8869	1.52481	0.192939
1.72546	1.28615	1.59229	0.220404
1.33576	0.886781	0.378063	0.230727
0.766034	1.27862	0.711867	0.16455
0.267739	0.573951	1.10993	0.343296
0.61446	0.29773	0.667798	0.215046
0.446568	0.680299	0.59156	0.128153
0.841863	1.37643	1.02188	0.0812913
1.83747	0.849793	0.336412	0.300637
1.98091	1.2952	1.29039	2.4065
0.989211	0.596848	0.586049	0.625318
1.53401	0.763587	0.606947	1.14368
1.37976	0.735649	0.663092	1.78699
0.658082	0.695351	0.818417	1.22198
1.95883	0.92039	1.17294	0.987369
0.289372	1.28839	0.246917	0.910203
1.53171	0.671768	1.00745	1.40068
1.19254	1.18122	0.943974	1.29734
0.625467	0.993979	0.347675	1.61231
1.08091	1.14572	0.97563	0.690451
1.22393	1.56367	0.424778	2.29181
0.824056	0.933199	1.09096	0.667679
1.26053	0.58023	0.909236	0.884084
0.724529	1.03839	0.831853	0.595182
0.837556	1.17733	0.804252	1.23535
1.22131	0.940279	1.22388	1.73034
1.26545	1.09684	1.64991	1.01748
1.44487	1.21952	1.15254	0.74569
1.21868	0.989671	0.955916	0.415478
0.266168	0.969708	0.954154	1.1477
0.94388	0.70785	0.756878	1.74821
1.02286	1.04861	1.04065	0.54369
0.945306	0.730029	0.900264	1.69978
0.930875	0.794952	1.20546	1.53472
1.33057	0.721524	0.90781	1.71634
0.627195	1.33988	0.522209	1.14753
1.19281	1.05243	1.29461	1.05487
0.893857	0.752331	1.02229	0.604776
1.02852	0.796709	2.32408	0.647721
1.49534	1.2219	0.635671	0.196073
0.769134	0.847244	2.18071	1.43792
0.515438	0.984085	1.20122	1.01849
1.35537	1.00373	1.10733	0.755458
0.630523	1.18562	1.27026	0.66561
1.17248	0.883934	1.78971	0.703104
1	1.55689	0.480592	0.564933
1.82334	1.17164	0.860472	1.28253
1.52312	0.802739	0.821714	0.864548
0.205239	0.721126	1.06635	1.23674
0.931345	1.13177	1.31229	0.905466
1.58895	1.15737	1.60839	1.36065
0.618685	0.800158	0.531822	0.448024
0.784102	0.83737	0.59379	0.616603
0.507008	0.944565	0.802085	0.832547
1.52759	1.21881	1.20067	0.356656
0.823255	1.20147	1.34675	1.62779
0.769083	1.41375	1.4013	1.14475
0.569989	0.764207	0.45877	1.38685
1.46359	1.40299	0.980039	0.328028
0.273439	0.70059	1.80909	0.679075
0.72461	0.304326	0.588308	0.527538
1.1297	0.917147	1.39346	2.08003
0.303755	1.385	1.00397	0.993833
0.476386	0.543135	0.671933	1.13403
0.592668	0.685306	1.63702	1.41378
1.02822	1.07697	0.732288	0.286196
0.550952	0.733467	1.63271	0.717374
0.789223	1.7389	0.752649	0.68648
1.5746	0.439655	0.529281	1.36043
0.571719	1.85451	0.623907	0.75849
1.35157	0.796314	1.41519	0.306606
1.23524	0.535295	0.198539	1.05112
0.519504	1.73196	1.32987	0.637126
2.03923	1.32141	0.440938	1.18
0.69685	0.799808	2.09225	0.469381
1.08848	2.49778	1.37817	0.466514
1.6419	1.00806	0.547688	0.14952
1.34646	1.78982	1.29825	0.668765
1.24207	1.21857	1.80593	0.595562
0.894626	1.43754	0.915932	0.334369
1.55885	1.42564	1.67869	0.798455
1.50425	0.732989	1.07128	0.453652
2.6084	0.497318	1.58302	0.327312
1.40266	1.90978	0.779916	0.566365
1.28988	0.67615	0.94199	0.421048
0.691047	1.18165	1.03849	0.329728
0.801699	0.728205	1.3181	0.623225
1.35734	1.73029	1.2109	0.227086
1.50577	1.27582	0.980198	0.729093
1.7716	1.14	0.972127	0.737884
0.735315	1.42884	0.779603	0.379832
1.1816	0.651362	0.527064	0.556933
1.23162	0.449136	0.822867	0.797196
0.586011	1.42936	1.74348	0.471969
0.774921	0.181498	1.28047	0.526958
1.10755	0.917641	1.46321	0.468308
1.4614	0.7153	0.70359	0.558091
1.12491	0.84629	0.237875	0.315279
1.16877	2.01408	1.40216	0.386768
1.25591	0.639068	0.871186	0.642824
1.66146	0.635248	1.41069	0.430811
0.843677	0.51755	0.811235	0.445557
0.839141	0.776435	0.280951	0.920132
0.641034	1.16532	1.56367	0.485724
0.987386	2.21871	0.961854	0.495256
0.639399	1.55185	0.955317	0.600238
1.27467	1.49065	0.86745	0.597811
0.70317	1.56515	0.932326	0.318725
0.64553	1.92187	0.295773	0.595787
0.685424	0.753344	1.24109	0.474141
0.58597	0.722182	0.601458	0.704125
0.950003	0.520051	2.21793	0.573663
1.2503	1.56203	0.93933	0.138583
1.82209	0.678912	2.31108	0.80897
1.67142	0.726739	0.74823	0.708045
1.63496	1.99384	0.78125	0.763853
0.24168	0.773736	1.12537	0.373501
1.16648	1.16785	1.55959	0.767728
0.849829	1.41311	0.16852	0.445819
1.63203	0.696818	1.0637	0.296326
1.04315	0.468459	0.884006	0.262379
1.27563	0.480334	0.763246	0.749689
2.2309	1.25697	0.663746	0.434067
0.821108	1.9067	0.69912	0.329756
0.760053	1.14972	0.596379	0.385249
1.35635	1.27085	0.53985	0.683666
0.152174	0.859127	0.451517	0.560102
2.20751	0.675573	1.05491	0.413819
1.01335	1.03351	0.958993	0.530743
0.514183	1.65179	0.829284	0.503061
0.846537	2.02036	0.657297	0.502393
1.49236	0.41005	0.0817475	0.765733
1.19857	0.800041	0.703853	0.621878
0.32097	0.275743	1.65069	0.593778
1.33535	0.609509	1.13197	0.465394
0.787046	0.973376	0.574389	0.739366
0.53084	0.417201	0.545815	0.625531
0.842431	0.531588	0.769837	0.631787
1.01043	1.65326	1.0261	0.650602
1.24369	1.57204	0.71957	0.393742
1.45704	0.607106	1.30654	0.342288
0.124805	0.660895	0.727506	0.370934
1.75458	1.36298	1.10262	0.725085
0.74042	0.929643	0.978086	0.660815
1.18003	1.72455	0.462165	0.395522
0.652562	1.5025	0.859545	0.378526
0.850462	1.15702	0.260727	0.357284
0.51753	1.01604	1.33729	0.154782
1.41095	0.853488	1.0151	0.798117
1.46258	1.11867	0.623016	0.311217
1.54706	1.04318	1.18893	0.369281
1.33644	1.32247	0.910336	0.261937
0.0812893	0.741056	0.719704	0.252726
0.625162	1.57544	0.39724	0.453222
0.795655	1.42758	1.34906	0.473215
1.54411	1.07507	0.97382	0.479934
1.308	0.726696	0.895596	0.273436
0.738379	1.36809	0.605513	0.316491
0.816452	1.52138	0.402445	0.644639
0.79403	1.89943	0.329857	0.545923
0.262911	1.33593	1.37246	0.328306
0.558784	1.2445	1.21174	0.548905
0.831699	1.39547	0.429755	0.367773
0.726178	1.32648	1.19704	0.342772
0.89315	1.15511	0.802616	0.465048
1.18362	0.425513	0.948732	0.324052
1.10615	0.875729	0.731323	0.578856
1.56022	1.28264	1.04386	0.455903
0.511599	1.66768	1.03159	0.0707605
1.05871	1.17847	1.46051	0.463288
1.09362	0.890352	0.670654	0.853778
1.58415	1.05911	0.976271	0.337185
1.62399	1.02063	0.501939	0.318495
0.581204	1.52321	0.983237	0.330945
0.691772	1.23479	0.404919	0.543849
1.15779	0.893976	1.62044	0.493889
0.732421	0.616923	0.787092	0.608918
1.37924	0.815991	0.488741	0.378292
0.956299	1.44301	0.482503	0.460933
2.17019	0.597811	0.789725	0.713281
1.52574	0.469906	1.28189	0.297898
1.40356	1.05114	0.866803	0.512078
1.39122	1.38973	1.00007	0.73804
0.782401	1.08769	1.00381	0.448465
1.21245	0.987375	0.806085	0.97441
0.196664	0.736687	0.525472	0.247829
0.575561	0.190376	0.845442	0.365396
0.966327	0.884202	1.20898	0.526035
0.438639	2.03307	0.766575	0.354778
1.07451	1.04115	1.48964	0.484782
0.594026	0.940891	1.48254	0.66176
2.171	0.875851	1.02165	0.647247
0.729197	1.22291	0.621484	0.37781
0.395498	1.54051	0.760498	0.47876
1.40031	2.12465	0.838129	0.584366
0.945202	0.992479	0.666593	0.886756
0.66238	0.137326	0.929325	0.564668
1.06568	1.0965	1.17681	0.221822
0.648285	0.987168	1.47776	0.629475
1.17804	0.962043	1.16199	0.273887
0.671901	0.545994	1.27199	0.32479
1.14006	0.918452	0.684475	0.676091
1.18165	1.15814	1.24341	0.493078
1.75497	1.08435	1.12113	0.839067
0.63858	0.579347	0.540394	0.450067
0.591219	1.09097	0.975684	0.225132
0.579234	0.922682	0.806656	0.195488
1.28568	0.716922	0.928457	0.33614
1.10195	1.79069	1.1085	0.41286
1.61718	1.18158	0.224622	0.907305
0.608748	0.605328	0.929734	0.365728
1.30381	1.31385	0.948751	0.279145
0.224855	0.897849	0.876325	0.419609
1.03367	0.583858	1.05484	1.02542
1.18092	1.02969	1.56753	0.544455
1.46587	0.614007	1.22664	0.370022
0.705018	2.02158	1.10486	0.270065
0.698628	1.64947	0.974789	0.437661
0.770517	1.39914	0.536093	0.661757
0.734484	1.06843	1.68202	0.181311
1.42722	1.45629	1.47965	0.48956
2.11891	0.178483	0.870733	1.05437
1.95693	0.24272	1.39505	0.355839
0.668829	1.33147	0.649394	0.743828
1.22543	1.27504	0.187097	0.683325
0.777952	1.67335	0.768879	0.270082
0.931827	1.32018	0.939423	0.450168
0.492984	0.839284	1.13066	0.479979
0.643986	1.21666	1.22956	0.411505
1.18726	1.13789	0.83956	0.752437
0.601517	2.36312	1.30979	0.587539
1.55687	2.50842	0.534073	0.681932
0.145916	1.34377	0.300204	0.718534
0.122764	0.550115	0.754291	0.554596
0.842925	1.86477	0.508711	0.98468
1.07687	1.74199	1.01752	0.526682
1.3162	1.50544	0.969089	0.493976
1.10459	0.846315	1.60151	0.0753879
1.43121	1.2644	0.770544	0.781228
1.03319	1.05691	0.629979	0.243205
0.778792	0.950242	0.640237	0.561323
2.38488	1.09659	1.38859	1.12299
2.0853	2.06331	0.795114	1.03913
1.27236	1.17642	1.15067	0.681259
1.59845	0.323155	1.5797	0.348577
1.8636	1.44593	1.35505	0.0763716
0.962705	1.32373	0.219435	0.698055
1.76283	0.176622	0.961912	0.831835
1.69224	2.80849	0.50165	0.457007
0.445466	1.22578	0.700914	0.99656
0.763004	0.526699	0.9186	0.519868
1.56508	1.42397	1.21573	0.314998
1.98453	1.22467	0.745494	0.1785
1.613	0.142514	0.96943	0.285749
0.59916	1.18726	1.68708	1.01622
1.3963	0.759652	0.835271	0.163701
0.691047	1.17048	0.165333	0.144155
1.00242	0.949848	1.40691	0.694763
0.777662	0.590161	1.45756	0.137491
0.970609	1.59643	1.25695	0.837102
1.85929	1.15572	1.0952	0.605973
0.675217	1.64204	1.10465	0.669497
0.712948	0.789819	0.947599	0.790891
0.828068	1.43799	1.42684	0.412207
1.61822	1.95493	1.16864	0.515138
0.707235	1.17377	1.68179	0.62705
0.592527	1.61147	1.19668	0.491913
2.06632	1.44225	1.41184	0.403647
0.892632	1.16382	1.05427	0.620054
0.725985	0.693548	1.20757	1.04597
0.449877	1.53484	1.22904	0.425881
0.680914	0.852103	1.46702	0.537123
0.769047	1.14258	1.57415	0.430607
1.35639	0.991475	1.19771	0.59866
1.7842	1.04192	1.00484	0.490087
1.10969	1.53889	1.46077	0.403797
1.22728	0.721362	1.31776	0.669943
0.073027	1.61476	1.2817	0.397228
0.850506	0.449016	1.81413
1.29108	1.67518	1.34161
0.961534	1.30818	0.611656
0.520987	0.801824	0.778147
0.879568	1.43402	1.1941
1.42631	0.721466	1.27102
0.940801	0.697393
0.533367	1.40636
1.56791	1.36157
0.856751	1.06454
0.74466	1.01475
0.644265	1.01434
0.862033	1.36479
0.835921	1.0853
1.3939	0.854106
1.1887	1.08868
0.539094	1.11084
1.22157	0.175648
1.99438	1.02339
1.25082	1.08869
1.16824	2.02239
1.39992	1.63648
1.49673	1.68471
1.15694	1.48368
0.512238	1.96321
0.621762	1.25289
0.793793	1.00204
1.5716	0.655723
1.02661	0.881957
2.64726	1.08958
1.08265	1.63143
0.75383	1.11972
0.724402	0.997426
1.01329	1.15465
1.42106	1.12355
0.692929	1.0436
1.41698	1.51185
0.383411	1.58953
0.903576	1.44442
0.441915	1.07258
0.877427	1.37645
0.761731	1.14436
1.17084	1.41057
0.684848	1.04651
1.34059	1.3509
0.990981	1.67528
0.927548	1.13511
1.27477	1.779
1.07465	1.33444
1.02214	1.67753
0.613444	1.69437
0.682002	1.61828
2.10795	1.63306
0.658401	1.99107
1.72394	0.973253
1.95038	1.69095
1.61638	1.54286
1.71933	1.69005
0.583321	1.51301
0.752933	1.26715
0.916211	0.778014
1.67984	0.760169
0.997584	1.59377
0.848235	0.912197
1.21041	1.24825
	1.01471
	1.51115
	1.2431
	0.798193
	0.704663
	0.932935
	0.967434
	1.14545
	1.00747
	2.00301
	1.03855
	0.446624
	1.58585
	0.76474
	1.46578
	0.82623
	1.61525
	1.32277
	1.13051
	1.21497
	1.31031
	0.984363
	0.865212
	0.250409
	1.07974
	1.91547
	1.13882
	0.755224
	2.30668
	1.26562
	0.485522
	0.979153
	1.3967
	0.630464
	1.43581
	1.33429
	0.970258
	1.11834
	1.55247
	1.53683
	0.862672
	1.79448
	0.618494
	1.04882
	0.622552
	1.46056
	0.641899
	1.53606
	1.06951
	1.2028
	1.1573
	2.07481
	1.14607
	0.929017
	0.936085
	1.67342
	1.42778
	1.43496
	1.16683
	1.44228
	1.62783
	1.68441
	1.2606
	1.10312
	0.166538

## Sheet: Fig 1e
Figure 1e
CB3767	CB3782	CB3769	CB3783
1.33663	1.42574	1.01638	1.56296
1.35447	0.421326	1.31541	1.35984
0.378157	1.55837	2.38496	2.30328
1.00801	0.200386	1.72437	2.38208
0.657383	2.24313	2.17175	0.553674
1.28952	1.28646	1.69723	0.384626
0.52071	0.935814	2.23415	1.53646
0.662311	1.28827	1.51424	2.07754
0.3766	0.978343	0.868838	1.9808
1.35411	0.440686	3.18642	2.40639
0.575527	1.09622	1.1416	0.276862
1.42374	1.29767	2.00547	1.74387
0.51483	1.48727	2.25752	2.6727
1.04206	1.59296	1.09969	2.2218
1.04538	0.760202	1.10598	0.810496
1.47744	0.627336	0.669298	2.49152
1.32525	1.15701	3.09524	2.57028
0.65164	0.713182	1.52488	1.90851
1.52291	0.56892	1.23246	1.98373
1.60411	1.00476	2.77095	2.10021
0.783365	1.31928	1.93902	2.13098
0.693531	0.996223	0.858421	1.68301
0.940204	0.500812	2.11907	2.59431
1.11401	1.8329	2.06263	0.980045
0.740898	1.32164	2.68932	2.83048
1.28642	0.508078	2.00477	1.38097
0.7097	1.18142	0.879338	1.73198
1.80317	1.30126	2.27622	2.66214
1.45695	1.7494	2.39376	2.74764
1.44078	2.1796	1.42232	1.50946
0.728404	0.965166	2.79305	1.62581
0.403314	1.80866	1.78981	2.20695
0.129102	0.780777	1.79335	1.47863
0.79921	0.520311	1.65802	2.01926
1.26786	1.97124	2.36594	2.66465
1.25263	2.16284	1.79211	2.63504
0.729786	1.09225	0.934105	2.04999
0.921723	0.782838	2.32933	2.35496
1.93372	1.28628	2.81427	1.16231
0.891643	2.00251	1.64719	0.652806
1.43281	1.19484	3.00372	1.73335
0.513479	1.80255	0.786613	1.88388
0.76075	0.900762	2.41048	1.39643
1.34872	1.15731	1.86117	1.78571
1.20919	2.03173	3.54741	2.19796
1.14071	0.668441	3.27058	2.13682
0.86292	0.241037	1.69198	1.06119
1.24155	0.323331	1.5253	0.434994
1.10009	1.05646	1.5679	3.14864
1.81352	2.11107	0.791719	2.61966
1.39669	1.42908	2.01663	3.19824
0.869273	0.848428	2.85894	2.06071
1.20391	1.59172	1.4447	1.19199
0.400828	0.669671	2.03536	1.42693
1.48892	2.66909	1.27696	2.75328
0.955045	0.723645	2.63296	2.22775
0.747676	0.357268	2.43349	3.01432
1.73234	1.92731	3.49481	1.56452
0.582568	1.9208	1.75786	1.4978
0.991988	1.80855	1.03257	2.40723
0.377493	1.16351	1.45424	2.4434
0.787641	1.54778	2.48482	0.559357
1.15245	1.44372	1.6715	0.324431
0.144995	0.43713	1.74227	1.6227
1.69444	1.55357	2.16583	2.15333
0.991347	2.37516	2.38917	1.99338
1.2891	0.191152	1.61364	2.43519
0.868054	1.26656	0.937328	0.203795
1.34998	1.01888	3.28852	1.88006
1.38736	1.45267	1.20647	2.76965
0.466537	1.05174	2.4	1.56962
1.01579	0.446129	1.9975	2.32674
0.661056	1.10888	1.1336	0.239877
1.28411	1.3471	1.21525	0.764345
0.572497	1.58019	0.792817	2.74199
0.604514	1.6789	3.3084	2.74532
0.411872	0.637983	1.5818	1.83556
1.36653	0.781058	1.20789	2.39254
1.41441	1.26408	3.0846	2.26496
0.52137	0.756155	2.01622	2.21335
1.1764	0.629166	0.873425	1.83274
0.526482	1.0615	2.08156	2.65448
1.09849	1.39639	2.36793	0.987096
1.62515	0.962303	2.71513	2.90861
1.38563	0.47129	2.32884	1.34571
0.641833	1.68444	0.0554077	1.67937
1.5594	1.85274	0.864345	2.73344
1.64882	1.41842	2.48892	3.09525
0.858151	0.0636203	2.50401	1.61363
0.696854	0.496598	1.76442	1.76273
0.610946	1.19719	1.41907	2.22291
0.89083	1.19586	1.79233	1.44923
1.03196	1.70941	2.88702	2.15129
0.801046	2.21086	1.64003	2.68855
1.28785	1.97951	1.44771	2.2278
0.763298	1.13622	2.50111	2.62409
1.78835	0.692451	1.88277	2.47025
1.48969	0.561404	1.50901	1.31155
1.58781	2.01492	1.79668	0.723406
0.0526241	2.27156	0.187663	1.72889
0.743576	1.07279	0.873296	1.5537
0.412351	0.818493	2.47342	1.87503
0.809054	1.36662	3.02937	2.00522
1.23313	0.684948	1.28836	2.39102
1.30298	1.17032	3.56539	2.17902
0.730133	2.02781	0.340522	1.04442
0.896241	1.8185	1.86286	0.500718
2.06323	0.944121	3.18438	2.6715
0.812697	1.15884	2.47202	2.74439
1.65193	2.04367	1.92716	3.17209
0.551813	1.97491	3.663	0.260652
0.746391	0.684188	0.289608	2.10086
1.32843	0.264838	3.21494	1.20095
1.22286	0.256103	1.72098	1.39301
1.14223	0.997527	1.62539	2.772
0.876613	2.27501	1.48466	2.21376
1.32571	1.42984	0.856483	2.91111
1.03779	0.876358	1.99454	2.09951
1.78852	1.66193	2.86932
1.52742	2.7168	1.52264
0.892461	0.668875	2.07626
1.18481	0.652195	1.23493
0.386458	0.27675	2.77385
1.89082	1.84251	2.62819
1	2.0472	3.56505
0.707987	1.77674	1.64727
1.68189	1.08681	1.80817
0.561038	1.6693	2.49433
0.942209
0.327752
0.788267
1.17739
0.0952475
1.68979
0.956673
1.35961
0.868024

## Sheet: Fig 2d
Figure 2d
OPTICAL DENSITY (OD600)
Time	11:37:00	14:10:00	16:00:00	17:05:00	18:30:00
∆t	00:00:00	02:33:00	04:23:00	05:28:00	06:53:00
Hours	0	1900-01-02 13:12:00	4.38333	5.46667	6.88333
Minutes	0	153	263	328	413
CB3713 (mito-GFP + mito-mf-Lon)	0.282	0.711	1.616	2.73	3.15
CB3714 (mito-GFP-PDT + mito-mf-Lon)	0.278	0.62	1.422	2.515	3.05
Pictures taken	yes	yes		yes	yes

## Sheet: Fig 4a
Figure 4a	anti-FLAG, anti-HA, anti-Mdh1, anti-Mrpl36

## Sheet: Fig 4b
Figure 4b	anti-FLAG, anti-Mdh1, anti-HA, anti-Cox2, anti-Mrpl36, anti-Mrpl4

## Sheet: Fig 4c
Figure 4c	anti-HA

## Sheet: Fig 5c
Figure 5c
mtBFP/tdTom in BFP only	mtBFP-pdt/tdTom in BFP only
1.8273	1.02144
0.751197	2.08297
0.328167	1.17528
0.2111	1.15263
0.299723	0.31623
1.98169	0.235641
0.349878	1.67775
3.14731	2.93456
2.89356	1.83157
1.2488	1.52698
1	1.37935
0.779573	0.926809
0.687389	1.2589
1.13091	1.06658
0.962185	1.24134
2.11172	1.14545
1.00017	1.58943
0.507088	1.33022
0.285138	1.08002
2.0004	1.57024
1.11744	1.5835
2.10902	1.9009
0.894628	2.07698
1.42238	1.19128
0.675197	0.752724
1.57925	0.727271
0.96248	0.78798
0.897305	1.52564
1.499	1.44617
0.990627	1.56772
1.67867	1.12932
1.43202	0.651871
1.25901	0.854379
0.962366	0.429733
1.42914	1.12335
1.22103	0.890852
0.98087	1.20472
1	1.07383
1.27494	1.85247
1.60302	0.454693
1.81257	1.06013
0.835336	1.10492
1.11569	0.836991
0.818058	0.956759
1.13828	0.493889
0.866515	1.39824
0.479153	0.506646
0.452613	1.08435
0.53255	0.781586
1.14691	1.30253
0.992959	1.24408
1.04078	1.26387
1.12329	1.42626
1.33437
0.881311
0.949171
1.13166
0.755733
0.571877
1.11674
0.759955
0.698688

## Sheet: Fig 5d
Figure 5d
LON in LON+mtBFP	LON in LON+mtBFP-pdt	BFP/tdTom in LON+mtBFP	BFP-pdt/tdTom in LON+mtBFP-pdt
0.669088	0.833086	0.505051	0.755229
1.25114	1.45793	1.3038	0.774749
1.60383	1.75638	0.652639	0.652473
0.701755	1.00633	1	0.768705
0.847672	1.06062	0.80008	0.732255
0.637494	1.32025	0.891183	0.734904
1	1.95655	1.68826	0.68302
1.26469	1.48693	1.25351	0.000861
1.24985	0.968773	1.90378	0.717025
0.722848	1.06603	0.288316	0.143372
0.72602	1.42045	2.28941	3.02201
0.604641	1.21029	1.52018	1.229
0.94274	1.07777	0.847942	1.4448
1.20873	1.48155	0.495851	1.0313
0.650637	1.11864	0.935155	0.014914
0.557168	0.996	0.148831	1.53844
0.707296	1.14	2.29975	1.94181
0.883493	1.12919	1.37256	1.56239
1.00439	1.15033	0.568161	1.364
0.654404	1.18527	2.08516	0.319144
0.914581	1.12794	1.41888	2.17454
0.995614	1.56166	3.55491	0.946907
0.741869	1.59561	0.502632	1.24608
0.624151	1.04404	0.272114	0.511527
1.05647	1.26969	2.26794	1.2846
1.0965	1.46578	0.305861	0.383732
1.0383	0.985148	1.31342	0.104548
0.693557	1.00367	0.60874	0.166618
1.10191	1.24894	0.082421	0.305578
1.2691	1.15292	0.487553	0.373858
1.14731	1.055	0.860599	1.16607
1.10416	1.18287	0.341129	0.318653
1.22983	1.06721	2.63588	0.222976
0.724156	0.759247	2.36894	0.740571
0.749024	1.1363	1.7278	0.313342
1.13425	1.46297	0.862553	0.623813
1.05392	0.868509	2.08318	0.265124
0.714814	1.08107	0.430216	0.565839
0.762693	0.893271	1.00747	0.435482
0.659501	0.84545	2.19166	0.43664
0.979104	1.0081	0.86472	0.674845
1.07636	0.992922	0.881085	0.712201
1.62661	0.933195	1.07068	0.538974
1.48921	0.98343	0.931365	0.709444
1.30219	0.705883	0.620172	0.888056
1.38197	1.01783	1.41548	1.16085
1.18911	1.21627	1.11095	0.176872
0.991327	1.1371	1.69973	0.986318
1.10593	1.10645	2.15626	0.256541
1.06924	0.981251	0.452201	0.733626
1.622	0.969057	1.6427	0.03992
0.856016	1.07648	1.58528	0.475407
0.803829	0.798705	0.232722	0.904007
1.07184	0.813237	0.992527	1.22799
1.27512	0.819728	1.23988	1.17149
0.940317	0.90156	0.700186	0.0341
0.847533	0.744964	1.0296	1.49421
1.07272	0.87434	0.404314	0.522285
0.665535	0.854807	1.00117	0.467325
1.17364	1.15899	1.15568
0.679817		0.282781
0.829752		1
1.00613		1.98828
1.10057		1.30092
1		0.7597
1.05215		0.552921
0.886881		0.981584
1.02516		1.81284

## Sheet: Fig 5e
Figure 5e
LON in 2x LON+mtBFP	LON in 2xLON+mtBFP-pdt	BFP/tdTom in 2xLON+mtBFP	BFP-pdt/tdTom in 2xLON+mtBFP-pdt
0.8028	1.66961	1.21882	0.442188
0.789121	1.04726	1.03036	0.658888
0.810918	1.4741	0.728176	0.167785
0.890914	1.94677	1.00957	0.347735
1.60567	1.67023	1.03917	0.266604
1.10909	1.55796	0.990427	0.251271
1.446	1.54667	0.863394	0.334371
1.94648	0.618961	0.82351	0.719392
1.13031	0.954265	0.743719	0.834615
0.80529	1.18773	1.04117	0.197087
0.944116	1.1361	0.897215	0.409732
0.512061	1.03795	0.293099	0.848881
0.809508	0.934934	0.789279	0.381576
0.615144	0.889005	0.472322	0.312097
1.11284	0.719427	2.25483	0.304737
0.82052	0.963701	2.03756	0.346221
0.467899	0.937709	0.413562	0.331099
0.579218	0.862184	0.559196	0.317776
0.840399	0.986716	0.864839	0.281178
1.16861	0.851737	2.11504	0.356652
0.862317	0.624502	1.21073	0.950488
1.03764	0.929371	1.33336	0.09348
0.7667	0.798194	0.705279	1.30628
0.712786	0.719215	1.1667	0.131778
0.903887	0.790407	1.35692	0.04402
0.793797	0.962259	1.67143	0.216613
1.06125	1.12038	0.721777	0.165848
0.499957	0.874651	0.643215	0.162814
0.694813	1.10627	1.14221	0.499728
0.543217	1.17907	0.814045	0.829947
1.33086	0.972796	1.39146	0.762367
1.05361	0.977559	1.15715	0.68998
0.986286	1.02635	0.414103	0.333356
1.29181	0.802853	1.21668	0.246295
1.19429	0.928538	0.964649	0.20019
1.04578	0.829488	1.17544	1.22893
1.51516	0.756442	1.64174	0.305975
1.10373	1.02927	1.64232	0.951736
0.850146	0.742636	0.639093	0.153365
1.1104	1.00153	1.17004	0.749302
1.15844	0.944374	0.947816	0.370229
1.13337	0.774797	1.86888
1.2571	1.19255	0.645281
1.08842		1.03535
0.787503		1.64473
1.27442		0.721408
1.01371		0.661101
1.39543		0.715549
1.17159		0.572879
0.872912		1.41842
0.96485		1.01102
1.00789		0.988981
1.07268		0.953634
1.21424		1.16889
1.22219		1.2946
0.992812		0.93467
0.925099		2.01738
1.02145		0.122848
0.877362		1.49199
0.957314		0.82715
0.965746		1.23169
1.00719		1.28498
1.12026		0.488456
1.17465		1.0489
1.29963		0.342121
0.798401		1.29592
0.802012
0.814272

## Sheet: Supp Fig. 1b
	Supplementary Figure 1b
	NUMBER OF CELLS
		col 1		col 2		col 3
		GFP	NO GFP	GFP	NO GFP	GFP	NO GFP
STRAINS	GFP	147	0
	GFP-pdt	175	3
	GFP+LON	123	1	133	0	118	0
	GFP-pdt+LON	70	169	14	131	5	71
	PERCENTAGE BASED ON NUMBER OF CELLS
		col 1		col 2		col 3
		GFP	NO GFP	GFP	NO GFP	GFP	NO GFP
STRAINS	GFP	100	0
	GFP-pdt	98.3146	1.68539
	GFP+LON	0.991935	0.00806452	1	0	1	0
	GFP-pdt+LON	0.292887	0.707113	0.0965517	0.903448	0.0657895	0.934211
		FRACTION
				St Dev
		GFP	NO GFP	GFP	NO GFP
STRAINS	GFP	1	0	#DIV/0!	#DIV/0!
	GFP-pdt	0.983	0.017	#DIV/0!	#DIV/0!
	GFP+LON	0.997312	0.00268817	0.00465605	0.00465605
	GFP-pdt+LON	0.151743	0.848257	0.123198	0.123198

[truncated: 12 more sheets: Supp Fig 1c, Supp Fig 3b, Supp Fig 3c, Supp Fig 3d, Supp Fig 3e, Supp Fig 3f, Supp FIG 3g, Supp  Fig 3i, Supp Fig 4e, Supp Fig 5c, Supp Fig 5d, Supp FIG 6a]
